# Supplementary material for: Clinical and Lifestyle-Related Prognostic Indicators among Esophageal Adenocarcinoma Patients Receiving Treatment at a Comprehensive Cancer Center
Source: Cancers (Basel). 2021 Sep 16;13(18):4653. doi: 10.3390/cancers13184653 (PMC8465866; doi:10.3390/cancers13184653)
Supplement: Supplementary file 1 [file cancers-13-04653-s001.zip]

Archive with 1 entries (1 files):
- cancers-1293800-supplementary.pdf
